# Supplementary material for: High-Performance Genome Annotation for a Safer and Faster-Developing Phage Therapy
Source: Viruses. 2025 Feb 25;17(3):314. doi: 10.3390/v17030314 (PMC11946116; doi:10.3390/v17030314)
Supplement: Supplementary file 1 [file viruses-17-00314-s001.zip]

Archive with 1 entries (1 files):
- viruses-3469199-supplementary.xlsx
