# Supplementary material for: High-Performance Genome Annotation for a Safer and Faster-Developing Phage Therapy
Source: Viruses. 2025 Feb 25;17(3):314. doi: 10.3390/v17030314 (PMC11946116; doi:10.3390/v17030314)
Supplement: Supplementary file 1 [file viruses-17-00314-s001.zip › viruses-3469199-supplementary.xlsx]

## Sheet: OverView
Phage Info		Start Site Info				Stop Site Info			Function Info			tRNA Detected			New Gene Detected (includes frameshifts)				tRNA using http://lowelab.ucsc.edu/tRNAscan-SE/
Phage	Total Genes	Total	Both Incorrect	Better in PECAAN	Better in RIME	Total	Better in PECAAN	Better in RIME	Total	Better in PECAAN	Better in RIME	Total	Better in PECAAN	Better in RIME	Total	Neither	Better in PECAAN	Better in RIME	Type	Start	Stop	Score	PECCAN better structural annotation had functionnal annotation impact
Adumb2043	68	7	0	7	0	0	0	0	8	2	6	0	0	0	2	0	2	0	0	0	0	0	1
Amyev	68	5	0	4	1	0	0	0	5	2	4	1	0	1	3	0	0	0	Undet	30206	30322	20	2
Asa16	69	6	0	6	0	0	0	0	10	2	8	0	0	0	2	0	0	0	Undet	30225	30318	16.4	2
Cassia	69	4	0	4	0	0	0	0	7	1	6	0	0	0	0	0	0	0	Undet	29199	29314	18.5	0
DrManhattan	72	7	0	6	0	0	0	0	6	1	5	0	0	0	3	0	2	1	Undet	27670	27746	13.2	0
DrSierra	66	4	1	4	0	0	0	0	5	1	4	1	0	1	1	0	1	0	Undet	27642	27779	22.4	0
Iter	70	3	0	2	1	0	0	0	8	2	6	0	0	0	3	2	1		0	0	0	0	1
Janeemi	69	6	0	6	0	0	0	0	6	1	5	0	0	0	2	0	2	0	0	0	0	0	1
JohnDoe	70	4	0	4	0	0	0	0	5	1	4	1	0	0	3	0	3	0	Undet	29544	29660	19	2
Kaylissa	71	11	0	11	0	0	0	0	6	1	5	0	0	0	0	0	0	0	Undet	29478	29602	19.2	2
KeAlii	67	9	1	8	0	0	0	0	5	0	5	1	0	1	2	0	2	0	Trp	41218	41290	72.4	0
Liebe	69	5	0	3	2	0	0	0	17	4	13	0	0	0	0	0	0	0	0	0	0	0	0
Lizalica	69	7	0	7	1	0	0	0	7	1	6	0	0	0	1	0	1	0	0	0	0	0	1
London	39	6	0	6	0	0	0	0	9	1	8	0	0	0	1	0	1	0	0	0	0	0	2
MaGuCo	63	2	0	2	0	0	0	0	16	4	12	0	0	0	0	0	0	0	0	0	0	0	2
Maureen	69	4	0	4	2	0	0	0	15	1	14	0	0	0	0	0	0	0	0	0	0	0	1
Niobe	71	4	0	4	1	0	0	0	12	2	10	0	0	0	2	0	2	0	Undet	30226	30319	16.4	2
ObiToo	74	7	0	2	0	0	0	0	9	1	8	0	0	0	2	0	2	0	Undet	30311	30427	19.1	1
Ottawa	106	8	0	8	0	0	0	0	15	5	10	0	0	0	6	0	6	0	0	0	0	0	2
Phives	70	7	0	7	0	0	0	0	11	1	10	0	0	0	1	0	1	0	0	0	0	0	1
Reedo	68	8	0	8	0	0	0	0	8	2	6	0	0	0	1	0	1	0	Undet	27786	27850	13.4	1
Tbone	69	4	0	3	1	0	0	0	7	2	5	0	0	0	3	0	3	0	Undet	29347	29463	19.3	2
Tuck	69	7	2	5	0	0	0	0	9	4	5	0	0	0	1	0	1	0	0	0	0	0	1
Tweety19	69	8	0	7	1	0	0	0	11	2	9	1	0	1	2	0	2	0	Thr	28070	28145	16.5	1
VroomVroom	67	4	0	4	0	0	0	0	8	2	6	1	0	1	3	0	2	1	Trp	42372	42445	59.3	0
Warda	70	6	0	5	2	0	0	0	6	1	5	0	0	0	3	0	3	0	Ser	29622	29624	9.2	2
Yang	68	6	0	6	0	0	0	0	6	1	5	0	0	0	3	0	3	0	Undet	29011	29129	26.3	2

## Sheet: Adumb2043
Adumb2043 GFF3 File from https://www.ncbi.nlm.nih.gov/nuccore/MT889375.1
Adumb2043	PECAAN Manual Annotation (GFF3 File)				R.I.M.E Data				Start and Stop Site Gene Summary
Gene ID	Function	Start	Stop	Direction	Function	Start	Stop	Direction	Notes	Function Difference?	Start Difference?	Stop Difference?	Function note	PECAAN better	RIME better	PECAAN better structural annotation had an impact on functionnal annotation
1	terminase small subunit	85	540	forward	tail protein	85	540	forward		Similar
2	terminase large subunit	537	2243	forward	terminase	537	2243	forward		Similar
3	portal protein	2268	3641	forward	portal protein	2268	3641	forward		Same
4	capsid maturation protease and VIP2-like ADP-ribosyltransferase toxin	3660	5714	forward	head maturation protease	3660	5714	forward		Similar
5	hypothetical protein	5770	6129	forward	Hypothetical protein	5770	6129	forward		Same
6	scaffolding protein	6248	6805	forward	head scaffolding protein	6248	6805	forward		Similar
7	major capsid protein	6835	7782	forward	major head protein	6835	7782	forward		Similar
8	head-to-tail adaptor	7857	8264	forward	head-tail adaptor Ad1	7857	8264	forward		Similar
9	hypothetical protein	8277	8384	forward	Hypothetical protein	8277	8384	forward		Same
10	head-to-tail stopper	8384	8731	forward	head closure Hc1	8384	8731	forward		Similar
11	hypothetical protein	8743	9048	forward	neck protein	8743	9048	forward		Different			strong consensus on ncbi virus, with high quality matches		1
12	tail terminator	9048	9458	forward	tail terminator	9048	9458	forward		Same
13	major tail protein	9478	10029	forward	tail protein	9478	10029	forward		Similar
15	tail assembly chaperone	10120	10389	forward	tail assembly chaperone	10120	10389	forward		Same
14	tail assembly chaperone	10120	10763	forward	Hypothetical protein	10386	10631	reverse	Manually annotated FrameShift Gene	Different	different	different		1		1
16	tape measure protein	10733	13057	forward	tail length tape measure protein	10733	13057	forward		Similar
17	minor tail protein	13050	13925	forward	tail protein	13050	13925	forward		Similar
18	minor tail protein	13937	14929	forward	minor tail protein	13937	14929	forward		Same
19	minor tail protein	14930	16051	forward	minor tail protein	14930	16051	forward		Same
20	minor tail protein	16058	18916	forward	tail protein	16058	18916	forward		Similar
21	hypothetical protein	18926	19267	forward	Hypothetical protein	18926	19267	forward		Same
22	membrane protein	19268	19537	forward	membrane protein	19268	19537	forward		Same
23	membrane protein	19547	19798	forward	membrane protein	19547	19798	forward		Same
24	deoxynucleoside monophosphate kinase	19950	20561	forward	kinase	19914	20561	forward	SS-19950 has higher scores, better spacer (11 vs 17), and Starterator Support (80MAs)	Similar	different
25	hypothetical protein	20656	21243	forward	Hypothetical protein	20656	21243	forward		Same
26	exonuclease	21447	22277	forward	exonuclease	21447	22277	forward		Same
27	nucleoside deoxyribosyltransferase	22274	22639	forward	nucleoside 2-deoxyribosyltransferase	22274	22639	forward		Similar
28	LAGLIDADG endonuclease	22636	23040	forward	HNH endonuclease	22636	23040	forward		Similar
29	recombination directionality factor	23175	23888	forward	recombination directionality factor	23175	23888	forward		Same
30	membrane protein	23888	24013	forward	membrane protein	23888	24013	forward		Same
31	hypothetical protein	24088	24438	forward	Hypothetical protein	23911	24438	forward	SS-24088 has higher scores and Starterator support. SS-23911 has -103 gap.	Same	different
32	NrdH-like glutaredoxin	24438	24704	forward	glutaredoxin	24438	24704	forward		Similar
33	metallophosphoesterase	24701	25294	forward	phosphoesterase	24701	25294	forward		Similar
34	holliday junction resolvase	25291	25641	forward	resolvase	25291	25641	forward		Similar
35	hypothetical protein	25638	25817	reverse	Hypothetical protein	25638	25817	reverse		Same
36	DNA primase/helicase	26008	28521	forward	DNA primase/helicase	26008	28521	forward		Same
37	hypothetical protein	28530	28640	forward	Hypothetical protein	28530	28640	forward		Same
69	hypothetical protein	28674	28796	forward					Manually annotated gene has coding potential with a TTG start codon.	Different	different	different
38	DNA polymerase I	28808	30673	forward	DNA polymerase	28808	30673	forward		Similar
39	hypothetical protein	30670	30852	forward	Hypothetical protein	30685	30852	forward	SS-30670 has -4 gap which has high weight. SS-30685 has higher scores	Same	different
40	DNA ligase	30849	31154	forward	DNA ligase	30849	31154	forward		Same
41	hypothetical protein	31151	31456	forward	Hypothetical protein	31151	31456	forward		Same
42	DNA binding protein	31635	32456	forward	RNA polymerase	31623	32456	forward	SS-31635: higher scores, spacer 10, Starterator support. SS-31623: spacer 6 but LORF.	Different	different		most likely a RNA pol sigma factor		1
43	hypothetical protein	32510	32809	forward	23 23 23 23 Ig-like domain-containing protein	32510	32809	forward		Different					1
44	SprT-like protease	32940	33536	forward	SprT-like protease	32940	33536	forward		Same
45	hypothetical protein	33662	33850	forward	Hypothetical protein	33662	33850	forward		Same
46	hypothetical protein	33931	34233	forward	Hypothetical protein	33931	34233	forward		Same
47	serine integrase	34394	35812	forward	integrase	34391	35812	forward	SS-34394 is the second of two tandem starts	Similar	different
48	hypothetical protein	36083	36337	forward	Hypothetical protein	36050	36337	forward	Evidence supports start 36083 versus 36050. SS-36083 spacer 11, highest scores (-1.99 vs -7.26), more manual annotations (32 vs 0) but Gap 270. SS-36050: spacer 14 but LORF Gap = 237	Same	different
49	RNA binding protein	36334	36558	forward	Hypothetical protein	36334	36558	forward		Different			Evidence is weak : high p value, no RNA binding domain found. The only good match are self-referential (phagesdb)		1
50	RNA binding protein	36555	36746	forward	Hypothetical protein	36555	36746	forward		Different			Evidence is weak : high p value, no RNA binding domain found. The only good match are self-referential (phagesdb)		1
51	hypothetical protein	36743	37138	forward	Hypothetical protein	36743	37138	forward		Same
52	hypothetical protein	37184	37603	forward	membrane protein	37184	37603	forward		Different			No TMH detectected in PECAAN, but the match with the Lizalica TMH (which was detected in PECAAN) is excellent : 97% coverage, e_value < 10^-54)		1
53	hypothetical protein	37614	37805	forward	Hypothetical protein	37614	37805	forward		Same
54	hypothetical protein	37805	37993	forward	Hypothetical protein	37805	37993	forward		Same
55	hypothetical protein	37997	38236	forward	Hypothetical protein	37997	38236	forward		Same
56	endolysin	38310	39290	forward	endolysin	38310	39290	forward		Same
57	hypothetical protein	39409	39774	forward	Hypothetical protein	39409	39774	forward		Same
58	hypothetical protein	39839	40036	forward	Hypothetical protein	39839	40036	forward		Same
59	hypothetical protein	40127	40318	forward	Hypothetical protein	40127	40318	forward		Same
60	hypothetical protein	40446	40781	forward	Hypothetical protein	40446	40781	forward		Same
61	hypothetical protein	40858	41169	forward	Hypothetical protein	40831	41169	forward	40858: Gap 10, highest scores (-2.4). 40831: spacer 15 and score -6.8	Same	different
62	hypothetical protein	41162	41518	forward	Hypothetical protein	41162	41518	forward		Same
63	membrane protein	41518	41691	forward	membrane protein	41518	41691	forward		Same
64	hypothetical protein	41684	41845	forward	Hypothetical protein	41684	41845	forward		Same
65	membrane protein	41842	41955	forward	membrane protein	41842	41955	forward		Same
66	hypothetical protein	41952	42296	forward	endonuclease VII	41952	42296	forward		Different			database mistake from previously published seaphages annotations?	1
67	hypothetical protein	42552	42731	forward	Hypothetical protein	42549	42731	forward	42552: Second of two tandem starts	Same	different
68	HNH endonuclease	42731	43033	forward	HNH endonuclease	42731	43033	forward		Same
									Total	9	10	2		2	6	1

## Sheet: Amyev
Amyev GFF3 File From https://www.ncbi.nlm.nih.gov/nuccore/OL549191.1
Amyev	PECAAN Manual Annotation (GFF3 File)				R.I.M.E. Automated Annotation				Start and Stop Site Gene Summary
Gene ID	Function	Start	Stop	Direction	Function	Start	Stop	Direction	Notes	Function Difference?	Start Difference?	Stop Difference?	Function note	PECAAN better	RIME better	PECAAN better structural annotation had an impact on functionnal annotation
1	terminase small subunit	84	536	forward	tail protein	84	536	forward		Similar
2	terminase large subunit	533	2239	forward	terminase	533	2239	forward		Similar
3	portal protein	2278	3657	forward	portal protein	2278	3657	forward		Same
4	capsid maturation protease and VIP2-like ADP-ribosyltransferase toxin	3676	5730	forward	head maturation protease	3676	5730	forward		Similar
5	hypothetical protein	5786	6145	forward	Hypothetical protein	5786	6145	forward		Same
6	scaffolding protein	6264	6821	forward	scaffolding protein	6264	6821	forward		Same
7	major capsid protein	6849	7799	forward	major head protein	6849	7799	forward		Similar
8	head-to-tail adaptor	7873	8280	forward	head-tail adaptor Ad1	7873	8280	forward		Similar
9	hypothetical protein	8290	8400	forward	Hypothetical protein	8290	8400	forward		Same
10	head-to-tail stopper	8400	8747	forward	head closure Hc1	8400	8747	forward		Similar
11	hypothetical protein	8759	9064	forward	neck protein	8759	9064	forward		Different			strong consensus on ncbi virus, with high quality matches		1
12	tail terminator	9064	9477	forward	tail terminator	9064	9477	forward		Same
13	major tail protein	9490	10041	forward	tail protein	9490	10041	forward		Similar
15	tail assembly chaperone	10132	10401	forward	tail assembly chaperone	10132	10401	forward		Same
15	tail assembly chaperone	10395	10733	forward	Hypothetical protein	10398	10643	reverse	Manually annotated FrameShift Gene	Different	different	different		1		1
16	tape measure protein	10746	13070	forward	tail length tape measure protein	10746	13070	forward		Similar
17	minor tail protein	13063	13938	forward	tail protein	13063	13938	forward		Similar
18	minor tail protein	13952	14950	forward	tail protein	13952	14950	forward		Similar
19	minor tail protein	14951	16393	forward	minor tail protein	14951	16393	forward		Same
20	minor tail protein	16398	19307	forward	tail protein	16398	19307	forward		Similar
21	hypothetical protein	19317	19658	forward	Hypothetical protein	19317	19658	forward		Same
22	membrane protein	19659	19928	forward	membrane protein	19659	19928	forward		Same
23	membrane protein	19937	20185	forward	membrane protein	19937	20185	forward		Same
24	endolysin	20257	21768	forward	Carbohydrate Esterase	20257	21768	forward		Similar
25	deoxynucleoside monophosphate kinase	21905	22519	forward	kinase	21905	22519	forward		Similar
26	hypothetical protein	22616	23194	forward	Hypothetical protein	22616	23194	forward		Same
27	exonuclease	23372	24199	forward	exonuclease	23357	24199	forward	23372: Gap 9, Final -2.523. SS-23357 Gap5, Final -7.951	Same	different
28	nucleoside deoxyribosyltransferase	24196	24564	forward	nucleoside 2-deoxyribosyltransferase	24196	24564	forward		Similar
29	LAGLIDADG endonuclease	24561	24965	forward	HNH endonuclease	24561	24965	forward		Similar
30	recombination directionality factor	25099	25812	forward	Recombination directionality factor	25099	25812	forward		Same
31	membrane protein	25812	25949	forward	membrane protein	25812	25949	forward		Same
32	hypothetical protein	26024	26374	forward	Hypothetical protein	26024	26374	forward		Same
33	NrdH-like glutaredoxin	26378	26620	forward	Glutaredoxin	26378	26620	forward		Similar
34	hypothetical protein	26617	26820	forward	Hypothetical protein	26617	26820	forward		Same
35	holliday junction resolvase	26817	27164	forward	resolvase	26817	27164	forward		Similar
36	hypothetical protein	27161	27343	reverse	Hypothetical protein	27161	27343	reverse		Same
37	DNA primase/helicase	27537	30023	forward	DNA primase/helicase	27537	30023	forward		Same
38	hypothetical protein	30032	30145	forward	Hypothetical protein	30032	30145	forward		Same
39	hypothetical protein	30175	30285	forward						Different	different	different
					tRNA	30206	30322	tRNA			different	different
40	DNA polymerase I	30363	32228	forward	DNA polymerase	30285	32228	forward	30363: Gap 77 higest scores. 30285 Gap -1. PECAAN selected 30363 before gene 39 was added. This made 30363 the best option because 30285 didn't have the -1 gap since without gene 39 the gap was 139.	Similar	different
41	hypothetical protein	32225	32410	forward	Hypothetical protein	32240	32410	forward	32225: Gap = -4 / 32240 Gap = 11	Same	different
42	DNA ligase	32403	32708	forward	DNA ligase	32403	32708	forward		Same
43	hypothetical protein	32705	33010	forward	Hypothetical protein	32705	33010	forward		Same
44	DNA binding protein	33180	33998	forward	RNA polymerase	33105	33998	forward	33180: Final -3.2 & gap 169 & Starterator support // 33105 Final -8.8 & gap 894	Different	different		most likely a RNA pol sigma factor		1
45	G-I-Y Y-I-G endonuclease	34085	34828	forward	endonuclease	34085	34828	forward		Similar
46	DNA binding protein	34828	35223	forward	DNA binding protein	34828	35223	forward		Same
47	DNA methylase	35220	36194	forward	methyltransferase	35220	36194	forward		Similar
48	SprT-like protease	36320	36916	forward	SprT-like protease	36320	36916	forward		Same
49	hypothetical protein	37036	37194	forward	Hypothetical protein	37036	37194	forward		Same
50	hypothetical protein	37254	37556	forward	Hypothetical protein	37254	37556	forward		Same
51	serine integrase	37772	39232	forward	integrase	37772	39232	forward		Similar
52	hypothetical protein	39535	39798	forward	Hypothetical protein	39535	39798	forward		Same
53	RNA binding protein	39795	39995	forward	RNA binding protein	39795	39995	forward		Same
54	RNA binding protein	39992	40183	forward	Hypothetical protein	39992	40183	forward		Different			Evidence is weak : high p value, no RNA binding domain found. The only good match are self-referential (phagesdb)		1
55	hypothetical protein	40180	40572	forward	Hypothetical protein	40180	40572	forward		Same
56	hypothetical protein	40609	40833	forward	membrane protein	40609	40833	forward		Different			No TMH detectected in PECAAN, but the match with the Lizalica TMH (which was detected in PECAAN) is excellent : 97% coverage, e_value < 10^-54)		1
57	hypothetical protein	40846	41031	forward	Hypothetical protein	40846	41031	forward		Same
58	hypothetical protein	41031	41216	forward	Hypothetical protein	41031	41216	forward		Same
59	hypothetical protein	41221	41433	forward	Hypothetical protein	41221	41433	forward		Same
60	hypothetical protein	41551	41877	forward	Hypothetical protein	41551	41877	forward		Same
61	hypothetical protein	42012	42341	forward	Hypothetical protein	42012	42341	forward		Same
62	hypothetical protein	42418	42732	forward	Hypothetical protein	42418	42732	forward		Same
63	membrane protein	42719	42895	forward	membrane protein	42719	42895	forward		Same
64	hypothetical protein	42888	43049	forward	Hypothetical protein	42888	43049	forward		Same
65	membrane protein	43046	43159	forward	membrane protein	43046	43159	forward		Same
66	hypothetical protein	43156	43452	forward	HNH endonuclease	43144	43452	forward	43156: Gap = -4 / 43144Gap = -16	Different	different		database mistake from previously published seaphages annotations?	1
67	hypothetical protein	43734	43916	forward	Hypothetical protein	43734	43916	forward		Same
68	HNH endonuclease	43916	44218	forward					Manually annotated gene	Different	different	different				1
									Total	8	9	4		2	4	2

## Sheet: Asa16
Asa16 GFF3 File from https://www.ncbi.nlm.nih.gov/nuccore/2091407148
Asa16	PECAAN Manual Annotation (GFF3 File)				R.I.M.E. Automated Annotation				Start and Stop Site Gene Summary
Gene ID	Function	Start	Stop	Direction	Function	Start	Stop	Direction	Notes	Function Difference?	Start Difference?	Stop Difference?	Function note	PECAAN better	RIME better	PECAAN better structural annotation had an impact on functionnal annotation
1	terminase small subunit	84	536	forward	tail protein	84	536	forward		similar
2	terminase large subunit	533	2239	forward	terminase	533	2239	forward		similar
3	portal protein	2265	3641	forward	portal protein	2265	3641	forward		same
4	capsid maturation protease and VIP2-like ADP-ribosyltransferase toxin	3660	5711	forward	head maturation protease	3660	5711	forward		similar
5	hypothetical protein	5767	6126	forward	Hypothetical protein	5767	6126	forward		same
6	scaffolding protein	6244	6780	forward	scaffolding protein	6244	6780	forward		same
7	major capsid protein	6808	7752	forward	major head protein	6808	7752	forward		similar
8	head-to-tail adaptor	7826	8233	forward	head-tail adaptor Ad1	7826	8233	forward		same
9	hypothetical protein	8244	8354	forward	Hypothetical protein	8244	8354	forward		same
10	head-to-tail stopper	8354	8701	forward	head closure Hc1	8354	8701	forward		similar
11	hypothetical protein	8713	9018	forward	neck protein	8713	9018	forward		different			strong consensus on ncbi virus, with high quality matches		1
12	tail terminator	9018	9428	forward	tail terminator	9018	9428	forward		same
13	major tail protein	9448	9999	forward	tail protein	9448	9999	forward		similar
15	tail assembly chaperone	10090	10359	forward	tail assembly chaperone	10090	10359	forward		same
14	tail assembly chaperone	10090	10706	forward	Hypothetical protein	10356	10601	reverse	Manually annotated FrameShift Gene	different	different	different		1		1
					Hypothetical protein	10717	10890	reverse	Not a gene - it is another gene's coding region. Also on the reverse strand and needs 50bp for ribosome to bind on each side of the protein	different	different	different
16	tape measure protein	10703	13027	forward	tail length tape measure protein	10856	13027	forward	10703: Higher Final Score, LORF,	similar	different
17	minor tail protein	13020	13895	forward	tail protein	13020	13895	forward		similar
18	minor tail protein	13907	14899	forward	tail protein	13907	14899	forward		similar
19	minor tail protein	14900	16021	forward	minor tail protein	14900	16021	forward		same
20	minor tail protein	16027	18864	forward	tail protein	16027	18864	forward		similar
21	hypothetical protein	18874	19209	forward	Hypothetical protein	18874	19209	forward		same
22	membrane protein	19280	19747	forward	minor tail protein	19280	19747	forward		different			Good matches on both possibilities, the consensus leans towards the tail protein		1
23	membrane protein	19751	20182	forward	membrane protein	19751	20182	forward		same
24	membrane protein	20166	20417	forward	membrane protein	20166	20417	forward		same
25	endolysin	20493	21989	forward	endolysin	20493	21989	forward		same
26	deoxynucleoside monophosphate kinase	22151	22765	forward	kinase	22151	22765	forward		similar
27	hypothetical protein	22861	23439	forward	Hypothetical protein	22861	23439	forward		same
28	exonuclease	23617	24447	forward	exonuclease	23617	24447	forward		same
29	nucleoside deoxyribosyltransferase	24444	24812	forward	nucleoside 2-deoxyribosyltransferase	24444	24812	forward		similar
30	LAGLIDADG endonuclease	24809	25213	forward	HNH endonuclease	24809	25213	forward		similar
31	recombination directionality factor	25351	26064	forward	Recombination directionality factor	25312	26064	forward	25351: Starterator & Final Score Support	same	different
32	membrane protein	26064	26201	forward	membrane protein	26064	26201	forward		same
33	hypothetical protein	26275	26604	forward	Phage protein # Pham1482	26275	26604	forward		different			consensus on fig database		1
34	NrdH-like glutaredoxin	26607	26864	forward	glutaredoxin	26607	26864	forward		similar
35	holliday junction resolvase	26861	27211	forward	resolvase	26861	27211	forward		similar
36	hypothetical protein	27208	27387	reverse	Hypothetical protein	27208	27387	reverse		same
37	DNA primase/helicase	27577	30066	forward	DNA primase	27577	30066	forward		similar
38	hypothetical protein	30077	30190	forward	Hypothetical protein	30077	30190	forward		same
70	DNA polymerase I	30217	30342	forward					Has coding potential, a -4 gap, and function of DNA polymerase I	different	different	different				1
39	DNA polymerase I	30354	32219	forward	DNA polymerase	30354	32219	forward		similar
40	DNA ligase	32216	32518	forward	DNA ligase	32216	32518	forward		same
41	hypothetical protein	32515	32820	forward	Hypothetical protein	32515	32820	forward		same
42	DNA binding protein	32994	33812	forward	RNA polymerase	32982	33812	forward	32994 has 42 MA's vs 0 MA's for 32982. 32994 has a spacer of 10 (good) versus a spacer of 6 (not great)	different	different		most likely a RNA pol sigma factor		1
43	hypothetical protein	33887	34186	forward	Hypothetical protein	33887	34186	forward		same
44	SprT-like protease	34317	34913	forward	SprT-like protease	34317	34913	forward		same
45	hypothetical protein	35036	35194	forward	Hypothetical protein	35036	35194	forward		same
46	hypothetical protein	35253	35555	forward	Hypothetical protein	35253	35555	forward		same
47	hypothetical protein	35586	35906	reverse	thiamine-binding protein	35586	35768	reverse	35906 is longest ORF (321bp), highest Z--score (2.87), and most MA's (8) while 35768 has Z-score of 1.88 and is 189bp (shorter) and 0 MA's	different		different			1
48	serine integrase	35961	37382	forward	integrase	35958	37382	forward	35961 is the second ot two tandem starts which is supported by some mass spec wet lab results	similar	different
49	hypothetical protein	37619	37879	forward	Hypothetical protein	37619	37879	forward		same
50	RNA binding protein	37882	38112	forward	Hypothetical protein	37882	38112	forward		different			Evidence is weak : high p value, no RNA binding domain found. The only good match are self-referential (phagesdb)		1
51	RNA binding protein	38109	38300	forward	Hypothetical protein	38109	38300	forward		different			Evidence is weak : high p value, no RNA binding domain found. The only good match are self-referential (phagesdb)		1
52	hypothetical protein	38297	38698	forward	Hypothetical protein	38297	38698	forward		same
53	hypothetical protein	38695	38874	forward	Hypothetical protein	38695	38874	forward		same
54	hypothetical protein	38871	39293	forward	membrane protein	38871	39293	forward		different			No TMH detectected in PECAAN, but the match with the Lizalica TMH (which was detected in PECAAN) is excellent : 97% coverage, e_value < 10^-54)		1
55	hypothetical protein	39306	39530	forward	Hypothetical protein	39306	39530	forward		same
56	hypothetical protein	39543	39728	forward	Hypothetical protein	39543	39728	forward		same
57	hypothetical protein	39728	39925	forward	11 12 12 12 12 WD40 repeat domain-containing protein	39728	39925	forward		similar
58	hypothetical protein	39930	40145	forward	Hypothetical protein	39930	40145	forward		same
59	hypothetical protein	40263	40631	forward	Hypothetical protein	40263	40631	forward		same
60	hypothetical protein	40684	40881	forward	Hypothetical protein	40684	40881	forward		same
61	hypothetical protein	41006	41341	forward	Hypothetical protein	41006	41341	forward		same
62	hypothetical protein	41419	41730	forward	Hypothetical protein	41419	41730	forward		same
63	hypothetical protein	41723	42079	forward	Hypothetical protein	41723	42079	forward		same
64	membrane protein	42079	42252	forward	membrane protein	42079	42252	forward		same
65	hypothetical protein	42245	42406	forward	Hypothetical protein	42245	42406	forward		same
66	membrane protein	42403	42519	forward	membrane protein	42403	42519	forward		same
67	hypothetical protein	42516	42797	forward	HNH endonuclease	42507	42797	forward	42516 has a -4Gap which is preferred by the ribosome	different	different		database mistake from previously published seaphages annotations?	1
68	hypothetical protein	43027	43233	forward	Hypothetical protein	43027	43233	forward		same
69	HNH endonuclease	43233	43535	forward	HNH endonuclease	43233	43535	forward		same
									Total	12	8	4		2	8	2

## Sheet: Cassia
Cassia GFF3 File From https://www.ncbi.nlm.nih.gov/nuccore/2492069662
Cassia	PECAAN Manual Annotation (GFF3 File)				R.I.M.E. Automated Annotation				Start and Stop Site Gene Summary
Gene ID	Function	Start	Stop	Direction	Function	Start	Stop	Direction	Notes	Function Difference?	Start Difference?	Stop Difference?	Function note	PECAAN better	RIME better	PECAAN better structural annotation had an impact on functionnal annotation
1	terminase small subunit	86	550	forward	tail protein	86	550	forward		similar
2	terminase large subunit	547	2244	forward	terminase	547	2244	forward		similar
3	portal protein	2263	3798	forward	portal protein	2263	3798	forward		same
4	VIP-like ADP-ribosyltransferase	3814	5826	forward	head maturation protease	3814	5826	forward		different			Better coverage and scores for Rime annotation		1
5	hypothetical protein	5874	6233	forward	Hypothetical protein	5874	6233	forward		same
6	scaffolding protein	6351	6905	forward	scaffolding protein	6351	6905	forward		same
7	major capsid protein	6932	7879	forward	major head protein	6932	7879	forward		similar
8	head-to-tail adaptor	7956	8351	forward	head-tail adaptor Ad1	7956	8351	forward		similar
9	hypothetical protein	8363	8479	forward	Hypothetical protein	8363	8479	forward		same
10	head-to-tail stopper	8476	8826	forward	head closure Hc1	8476	8826	forward		similar
11	hypothetical protein	8837	9139	forward	neck protein	8837	9139	forward		different			strong consensus on ncbi virus, with high quality matches		1
12	tail terminator	9139	9552	forward	tail terminator	9139	9552	forward		same
13	major tail protein	9565	10116	forward	tail protein	9565	10116	forward		similar
15	tail assembly chaperone	10208	10474	forward	tail assembly chaperone	10208	10474	forward		same
15	tail assembly chaperone	10208	10809	forward	tail assembly chaperone	10513	10809	forward	Manually annotated FrameShift Gene	same	different
16	tape measure protein	10826	13150	forward	tail length tape measure protein	10826	13150	forward		similar
17	minor tail protein	13143	14018	forward	tail protein	13143	14018	forward		similar
18	minor tail protein	14031	15026	forward	tail protein	14031	15026	forward		similar
19	minor tail protein	15026	16147	forward	minor tail protein	15026	16147	forward		same
20	minor tail protein	16153	19350	forward	tail protein	16153	19350	forward		similar
21	hypothetical protein	19360	19701	forward	Hypothetical protein	19360	19701	forward		same
22	membrane protein	19707	19979	forward	membrane protein	19707	19979	forward		same
23	membrane protein	19988	20239	forward	membrane protein	19988	20239	forward		same
24	deoxynucleoside monophosphate kinase	20391	21008	forward	kinase	20391	21008	forward		similar
25	hypothetical protein	21123	21710	forward	Hypothetical protein	21123	21710	forward		same
26	Cas4 family exonuclease	21909	22739	forward	exonuclease	21909	22739	forward		similar
27	hypothetical protein	22739	22894	forward	Hypothetical protein	22739	22894	forward		same
28	nucleoside deoxyribosyltransferase	22891	23259	forward	nucleoside 2-deoxyribosyltransferase	22891	23259	forward		similar
29	LAGLIDADG endonuclease	23256	23660	forward	HNH endonuclease	23256	23660	forward		similar
30	recombination directionality factor	23792	24505	forward	Recombination directionality factor	23792	24505	forward		same
31	membrane protein	24506	24652	forward	membrane protein	24506	24652	forward		same
32	hypothetical protein	24675	24839	forward	Hypothetical protein	24675	24839	forward		same
33	hypothetical protein	24921	25271	forward	Hypothetical protein	24921	25271	forward		same
34	NrdH-like glutaredoxin	25274	25540	forward	glutaredoxin	25274	25540	forward		similar
35	hypothetical protein	25537	25740	forward	Hypothetical protein	25537	25740	forward		same
36	holliday junction resolvase	25737	26096	forward	resolvase	25737	26096	forward		similar
37	DNA primase/helicase	26416	28902	forward	DNA primase	26416	28902	forward		similar
38	hypothetical protein	28918	29028	forward	Hypothetical protein	28918	29028	forward		same
39	hypothetical protein	29028	29150	forward	Hypothetical protein	29028	29150	forward		same
40	DNA polymerase I	29351	31216	forward	DNA polymerase	29351	31216	forward		similar
41	hypothetical protein	31213	31389	forward	Hypothetical protein	31228	31389	forward	SS-31213: Gap -4	same	different
42	DNA ligase	31382	31684	forward	DNA ligase	31382	31684	forward		same
43	hypothetical protein	31681	31986	forward	Hypothetical protein	31681	31986	forward		same
44	DNA binding protein	32176	32967	forward	RNA polymerase sigma factor	32176	32967	forward		different			Strong consensus on ncbi virus, vog with high quality matches		1
45	helix-turn-helix DNA binding domain protein	33045	33434	forward	DNA binding protein	33045	33434	forward		similar
46	SprT-like protease	33483	34079	forward	SprT-like protease	33483	34079	forward		same
47	hypothetical protein	34201	35019	forward	cytochrome c3 family protein	34201	35019	forward		different					1
48	serine integrase	35110	36528	forward	integrase	35107	36528	forward	SS-35110: Second of two tandem start sites	similar	different
49	hypothetical protein	36777	37070	forward	Hypothetical protein	36708	37070	forward	SS-36777: Higher Final score (-2.5 vs -7.6)	same	different
50	RNA binding protein	37073	37303	forward	Hypothetical protein	37073	37303	forward		different			Evidence is weak : high p value, no RNA binding domain found. The only good match are self-referential (phagesdb)		1
51	hypothetical protein	37300	37491	forward	Hypothetical protein	37300	37491	forward		same
52	hypothetical protein	37488	37874	forward	Hypothetical protein	37488	37874	forward		same
53	hypothetical protein	37871	38062	forward	Hypothetical protein	37871	38062	forward		same
54	hypothetical protein	38055	38492	forward	membrane protein	38055	38492	forward		different			No TMH detectected in PECAAN, but the match with the Lizalica TMH (which was detected in PECAAN) is excellent : 97% coverage, e_value < 10^-54)		1
55	hypothetical protein	38504	38698	forward	Hypothetical protein	38504	38698	forward		same
56	hypothetical protein	38698	38928	forward	Hypothetical protein	38698	38928	forward		same
57	hypothetical protein	38931	39143	forward	Hypothetical protein	38931	39143	forward		same
58	endolysin	39217	40194	forward	endolysin	39217	40194	forward		same
59	hypothetical protein	40312	40713	forward	Hypothetical protein	40312	40713	forward		same
60	hypothetical protein	40801	40998	forward	Hypothetical protein	40801	40998	forward		same
61	hypothetical protein	41124	41462	forward	Hypothetical protein	41124	41462	forward		same
62	hypothetical protein	41532	41846	forward	Hypothetical protein	41532	41846	forward		same
63	membrane protein	41839	42015	forward	membrane protein	41839	42015	forward		same
64	hypothetical protein	42008	42172	forward	Hypothetical protein	42008	42172	forward		same
65	membrane protein	42169	42285	forward	membrane protein	42169	42285	forward		same
66	hypothetical protein	42270	42614	forward	endonuclease VII	42270	42614	forward		different			database mistake from previously published seaphages annotations?	1
67	hypothetical protein	42929	43117	forward	Hypothetical protein	42929	43117	forward		same
68	HNH endonuclease	43117	43419	forward	HNH endonuclease	43117	43419	forward		same
69	HNH endonuclease	43453	44274	forward	HNH endonuclease	43453	44274	forward		same
									Total	7	4	0		1	6	0

## Sheet: DrManhattan
DrManhattan GFF3 File From https://www.ncbi.nlm.nih.gov/nuccore/MH834610.1
DrManhattan	PECAAN Manual Annotation (GFF3 File)				R.I.M.E. Automated Annotation				Start and Stop Site Gene Summary
Gene ID	Function	Start	Stop	Direction	Function	Start	Stop	Direction	Notes	Function Difference?	Start Difference?	Stop Difference?	Function note	PECAAN better	RIME better	PECAAN better structural annotation had an impact on functionnal annotation
1	terminase small subunit	85	537	forward	tail protein	85	537	forward		similar
2	terminase large subunit	534	2240	forward	terminase	534	2240	forward		similar
3	portal protein	2280	3656	forward	portal protein	2280	3656	forward		same
4	capsid maturation protease and VIP2-like ADP-ribosyltransferase toxin	3677	5734	forward	head maturation protease	3677	5734	forward		similar
5	hypothetical protein	5791	6150	forward	Hypothetical protein	5791	6150	forward		same
6	scaffolding protein	6269	6805	forward	scaffolding protein	6203	6805	forward	6269 is more conserved and has higher scores. 6203: appears to be in more phages as they are being discovered.	same	different
7	major capsid protein	6829	7770	forward	major head protein	6829	7770	forward		similar
8	head-to-tail adaptor	7844	8248	forward	head-tail adaptor Ad1	7844	8248	forward		similar
9	hypothetical protein	8245	8361	forward	Hypothetical protein	8245	8361	forward		same
10	head-to-tail stopper	8345	8695	forward	head closure Hc1	8345	8695	forward		similar
11	hypothetical protein	8706	9014	forward	neck protein	8706	9014	forward		different			strong consensus on ncbi virus, with high quality matches		1
12	tail terminator	9014	9430	forward	tail terminator	9014	9430	forward		same
13	major tail protein	9448	9996	forward	tail protein	9448	9996	forward		similar
15	tail assembly chaperone	10088	10357	forward	tail assembly chaperone	10088	10357	forward		same
15	tail assembly chaperone	10351	10716	forward	tail assembly chaperone	10393	10716	forward	Manually annotated FrameShift Gene	same	different
16	tape measure protein	10713	12947	forward	tape measure protein	10713	12947	forward		same
17	minor tail protein	12947	14362	forward	minor tail protein	12947	14362	forward		same
18	minor tail protein	14353	15567	forward	minor tail protein	14353	15567	forward		same
19	minor tail protein	15568	16575	forward	tail protein	15568	16575	forward		similar
20	minor tail protein	16572	17636	forward	tail protein	16572	17636	forward		similar
21	membrane protein	17711	17980	forward	membrane protein	17693	17980	forward	17711: Higher scores	same	different
22	membrane protein	17991	18239	forward	membrane protein	17991	18239	forward		same
23	deoxynucleoside monophosphate kinase	18383	18994	forward	kinase	18383	18994	forward		similar
24	hypothetical protein	19090	19677	forward	Hypothetical protein	19090	19677	forward		same
25	exonuclease	19880	20719	forward	exonuclease	19832	20719	forward	19880: Higher Scores	same	different
26	nucleoside deoxyribosyltransferase	20716	21084	forward	nucleoside 2-deoxyribosyltransferase	20716	21084	forward		similar
27	LAGIDADG endonuclease	21081	21485	forward	HNH endonuclease	21081	21485	forward		similar
28	recombination directionality factor	21629	22342	forward	recombination directionality factor	21629	22342	forward		same
29	membrane protein	22342	22479	forward	membrane protein	22342	22479	forward		same
30	hypothetical protein	22500	22664	forward	Hypothetical protein	22500	22664	forward		same
31	hypothetical protein	22745	23095	forward	Hypothetical protein	22745	23095	forward		same
32	NrdH-like glutaredoxin	23095	23340	forward	glutaredoxin	23095	23340	forward		similar
33	hypothetical protein	23333	23533	forward	Hypothetical protein	23333	23533	forward		same
34	metallophosphoesterase	23530	24120	forward	phosphoesterase	23479	24120	forward	23530: Higher socres & Gap -4	similar	different
35	holliday junction resolvase	24117	24467	forward	resolvase	24117	24467	forward		similar
36	hypothetical protein	24464	24637	reverse	Hypothetical protein	24464	24637	reverse		same
37	DNA primase/helicase	24828	27341	forward	DNA primase/helicase	24828	27341	forward		same
38	hypothetical protein	27354	27464	forward	Hypothetical protein	27354	27464	forward		same
39	hypothetical protein	27467	27616	forward	Hypothetical protein	27467	27616	forward		same
40	DNA polymerase I	27782	29692	forward	DNA polymerase	27782	29692	forward		similar
41	hypothetical protein	29689	29880	forward	Hypothetical protein	29704	29880	forward	29689: Gap -4	same	different
42	DNA ligase	29870	30169	forward	DNA ligase	29870	30169	forward		same
43	hypothetical protein	30166	30465	forward	Hypothetical protein	30166	30465	forward		same
44	DNA binding protein	30654	31463	forward	RNA polymerase	30654	31463	forward		different			Strong consensus on ncbi virus, vog with high quality matches		1
45	hypothetical protein	31538	31834	forward	10 10 10 10 Ig-like domain-containing protein	31538	31834	forward		different			Consensus on refseq		1
46	SprT-like protease	31967	32563	forward	SprT-like protease	31967	32563	forward		same
47	hypothetical protein	32688	33023	forward	Hypothetical protein	32688	33023	forward		same					1
48	hypothetical protein	33093	33236	forward	Hypothetical protein	33093	33236	forward		same
49	hypothetical protein	33278	33478	forward	Hypothetical protein	33278	33478	forward		same
50	hypothetical protein	33507	33851	forward	Hypothetical protein	33507	33851	forward		same
51	hypothetical protein	33973	34200	forward	Hypothetical protein	33973	34200	forward		same
52	serine integrase	34287	35705	forward	integrase	34284	35705	forward	34287: High score & better gap	similar	different
53	hypothetical protein	36006	36320	forward	Hypothetical protein	36006	36320	forward		same
54	RNA binding protein	36317	36523	forward	RNA binding protein	36317	36523	forward		same
55	RNA binding protein	36520	36711	forward	Hypothetical protein	36520	36711	forward		different			Evidence is weak : high p value, no RNA binding domain found. The only good match are self-referential (phagesdb)		1
56	hypothetical protein	36708	36791	forward						different	different	different
57	hypothetical protein	36809	37033	forward	Hypothetical protein	36809	37033	forward		same
58	hypothetical protein	37046	37201	forward	Hypothetical protein	37046	37201	forward		same
59	hypothetical protein	37198	37488	forward	Hypothetical protein	37198	37488	forward		same
60	endolysin	37563	39020	forward	endolysin	37563	39020	forward		same
61	hypothetical protein	39065	39136	forward					Remove: No coding potential in GeneMarkS nor GeneMark. HHPres < 64% and E-value 4.7. BlastP has no hits and it is an Orpham.	different	different	different
62	hypothetical protein	39133	39327	forward	Hypothetical protein	39133	39327	forward		same
63	hypothetical protein	39384	39587	forward	Hypothetical protein	39384	39587	forward		same
64	hypothetical protein	39716	40081	forward	Hypothetical protein	39716	40081	forward		same
65	hypothetical protein	40175	40489	forward	Hypothetical protein	40175	40489	forward		same
66	hypothetical protein	40479	40838	forward	Hypothetical protein	40479	40838	forward		same
67	hypothetical protein	40838	41116	forward	Hypothetical protein	40838	41116	forward		same
68	membrane protein	41122	41277	forward	membrane protein	41122	41277	forward	Both incorrect! 41107 has higher scores & more conserved	same
69	hypothetical protein	41274	41435	forward	Hypothetical protein	41274	41435	forward		same
70	hypothetical protein	41432	41782	forward	endonuclease VII	41432	41782	forward		different			database mistake from previously published seaphages annotations?	1
71	hypothetical protein	42035	42208	forward	Hypothetical protein	42035	42208	forward		same						0
72	HNH endonuclease	42208	42510	forward	HNH endonuclease	42208	42510	forward		same
									Total	7	9	2		1	5	0

## Sheet: DrSierra
DrSierra GFF3 File From https://www.ncbi.nlm.nih.gov/nuccore/MH834610.1
DrSierra	PECAAN Manual Annotation (GFF3 File)				R.I.M.E. Automated Annotation				Start and Stop Site Gene Summary
Gene ID	Function	Start	Stop	Direction	Function	Start	Stop	Direction	Notes	Function Difference?	Start Difference?	Stop Difference?	Function note	PECAAN better	RIME better	PECAAN better structural annotation had an impact on functionnal annotation
1	terminase small subunit	87	551	forward	tail protein	87	551	forward		similar
2	terminase large subunit	548	2254	forward	terminase	548	2254	forward		similar
3	portal protein	2283	3656	forward	portal protein	2283	3656	forward		same
4	capsid maturation protease and VIP2-like ADP-ribosyltransferase toxin	3678	5729	forward	head maturation protease	3678	5729	forward		similar
5	hypothetical protein	5787	6146	forward	Hypothetical protein	5787	6146	forward		same
6	scaffolding protein	6263	6793	forward	scaffolding protein	6263	6793	forward		same
7	major capsid protein	6821	7768	forward	major head protein	6821	7768	forward		similar
8	head-to-tail adaptor	7783	8259	forward	head-tail adaptor Ad1	7783	8259	forward		similar
9	hypothetical protein	8272	8382	forward	Hypothetical protein	8272	8382	forward		same
10	head-to-tail stopper	8382	8726	forward	head closure Hc1	8382	8726	forward		similar
11	hypothetical protein	8737	9042	forward	neck protein	8737	9042	forward		different			strong consensus on ncbi virus, with high quality matches		1
12	tail terminator	9047	9463	forward	tail terminator	9047	9463	forward		same
13	major tail protein	9480	10028	forward	tail protein	9480	10028	forward		similar
14	tail assembly chaperone	10119	10388	forward	tail assembly chaperone	10119	10388	forward		same
15	tail assembly chaperone	10119	10744	forward	tail assembly chaperone	10424	10744	forward	Manually annotated FrameShift Gene	same	different
16	tape measure protein	10741	13035	forward	tail length tape measure protein	10741	13035	forward		similar
17	minor tail protein	13035	14453	forward	minor tail protein	13035	14453	forward		same
18	minor tail protein	14444	15658	forward	minor tail protein	14444	15658	forward		same
19	minor tail protein	15659	16663	forward	tail protein	15659	16663	forward		similar
20	minor tail protein	16660	17724	forward	tail protein	16660	17724	forward		similar
21	membrane protein	17797	18261	forward	minor tail protein	17797	18261	forward		different			Good matches on both possibilities, the consensus leans towards the tail protein		1
22	membrane protein	18261	18674	forward	membrane protein	18261	18674	forward		same
23	membrane protein	18674	18925	forward	membrane protein	18674	18925	forward		same
24	deoxynucleoside monophosphate kinase	19065	19679	forward	kinase	19065	19679	forward		similar
25	hypothetical protein	19779	20372	forward	Hypothetical protein	19779	20372	forward		same
26	exonuclease	20561	21397	forward	exonuclease	20561	21397	forward		same
27	nucleoside deoxyribosyltransferase	21394	21762	forward	nucleoside 2-deoxyribosyltransferase	21394	21762	forward		similar
28	LAGIDADG endonuclease	21759	22163	forward	HNH endonuclease	21759	22163	forward		similar
29	recombination directionality factor	22306	23019	forward	Recombination directionality factor	22306	23019	forward		same
30	membrane protein	23019	23156	forward	membrane protein	23019	23156	forward		same
31	hypothetical protein	23230	23580	forward	Hypothetical protein	23230	23580	forward		same
32	NrdH-like glutaredoxin	23583	23849	forward	glutaredoxin	23583	23849	forward		similar
33	hypothetical protein	23846	24049	forward	Hypothetical protein	23846	24049	forward		same
34	holliday junction resolvase	24046	24489	forward	resolvase	24046	24489	forward		similar
35	hypothetical protein	24479	24646	reverse	Hypothetical protein	24479	24646	reverse		same
36	DNA primase/helicase	24809	27304	forward	DNA primase/helicase	24809	27304	forward		same
37	hypothetical protein	27313	27426	forward	Hypothetical protein	27313	27426	forward		same
38	hypothetical protein	27432	27593	forward	Hypothetical protein	27432	27593	forward		same
					trna	27642	27779		tRNA found by trnaSCAN but not aragorn	different	different	different
39	DNA polymerase I	27819	29663	forward	DNA polymerase	27819	29663	forward		similar
40	DNA ligase	29660	29962	forward	DNA ligase	29660	29962	forward		same
41	hypothetical protein	29959	30258	forward	Hypothetical protein	29959	30258	forward		same
42	DNA binding protein	30494	31300	forward	RNA polymerase sigma factor	30350	31300	forward	SS30494 is conserved & highest scores. SS30350 is only in DrSierra.	different	different		Strong consensus on ncbi virus, vog with high quality matches		1
43	DNA binding protein	31383	31799	forward	DNA binding protein	31383	31799	forward		same
44	SprT-like protease	31846	32442	forward	SprT-like protease	31846	32442	forward		same
45	HNH endonuclease	32510	33325	forward	HNH endonuclease	32510	33325	forward		same
46	hypothetical protein	33437	33595	forward	Hypothetical protein	33437	33595	forward		same
47	hypothetical protein	33655	33999	forward	Hypothetical protein	33655	33999	forward		same
48	serine integrase	34086	35504	forward	integrase	34083	35504	forward	34086 is second of two tandem starts	similar	different
49	hypothetical protein	35765	36037	forward	Hypothetical protein	35765	36037	forward		same
50	RNA binding protein	36034	36258	forward	Hypothetical protein	36034	36258	forward		different			Evidence is weak : high p value, no RNA binding domain found. The only good match are self-referential (phagesdb)		1
51	hypothetical protein	36255	36458	forward	Hypothetical protein	36255	36458	forward		same
52	hypothetical protein	36535	36945	forward	Hypothetical protein	36535	36945	forward		same
53	hypothetical protein	36987	37208	forward	Hypothetical protein	36987	37208	forward		same
54	hypothetical protein	37220	37399	forward	Hypothetical protein	37220	37399	forward		same
55	endolysin	37478	38938	forward	endolysin	37478	38938	forward		same
56	hypothetical protein	39060	39488	forward	Hypothetical protein	39060	39488	forward		same
57	hypothetical protein	39556	39756	forward	Hypothetical protein	39556	39756	forward		same
58	hypothetical protein	39811	40234	forward	Hypothetical protein	39809	40234	forward	39811 is second of two tandem starts	same	different
59	hypothetical protein	40307	40618	forward	Hypothetical protein	40307	40618	forward		same
60	hypothetical protein	40611	40967	forward	Hypothetical protein	40611	40967	forward		same
61	hypothetical protein	40967	41245	forward	Hypothetical protein	40967	41245	forward		same
62	membrane protein	41236	41409	forward	membrane protein	41251	41409	forward	41236: higer scores, glimmer support // 41251: GeneMark support & more conserved among phages.	same	different
63	hypothetical protein	41402	41566	forward	Hypothetical protein	41402	41566	forward		same
64	membrane protein	41559	41696	forward	membrane protein	41559	41696	forward		same
65	hypothetical protein	41681	41947	forward	HNH endonuclease	41681	41947	forward		different			database mistake from previously published seaphages annotations?	1
66	HNH endonuclease	42253	42555	forward	HNH endonuclease	42253	42555	forward		same
									Total	6	6	1		1	4	0

## Sheet: Iter
Iter GFF3 File from https://www.ncbi.nlm.nih.gov/nuccore/2248482689
Iter	PECAAN Manual Annotation (GFF3 File)				R.I.M.E. Automated Annotation				Start and Stop Site Gene Summary
Gene ID	Function	Start	Stop	Direction	Function	Start	Stop	Direction	Notes	Function Difference?	Start Difference?	Stop Difference?	Function note	PECAAN better	RIME better	PECAAN better structural annotation had an impact on functionnal annotation
1	terminase small subunit	85	537	forward	tail protein	85	537	forward		similar
2	terminase large subunit	534	2240	forward	terminase	534	2240	forward		similar
3	portal protein	2280	3656	forward	portal protein	2280	3656	forward		same
4	capsid maturation protease and VIP2-like ADP-ribosyltransferase toxin	3681	5717	forward	head maturation protease	3681	5717	forward		similar
5	hypothetical protein	5773	6132	forward	Hypothetical protein	5773	6132	forward		same
6	scaffolding protein	6251	6808	forward	scaffolding protein	6251	6808	forward		same
7	major capsid protein	6834	7778	forward	major head protein	6834	7778	forward		similar
8	head-to-tail adaptor	7909	8259	forward	head-tail adaptor Ad1	7852	8259	forward	7852: High scores, LORF, Starterator MAs (51 vs 1)	similar	different
9	hypothetical protein	8270	8380	forward	Hypothetical protein	8270	8380	forward		same
10	head-to-tail stopper	8380	8736	forward	head closure Hc1	8380	8736	forward		similar
11	hypothetical protein	8748	9053	forward	neck protein	8748	9053	forward		different			strong consensus on ncbi virus, with high quality matches		1
12	tail terminator	9053	9463	forward	tail terminator	9053	9463	forward		same
13	major tail protein	9483	10034	forward	tail protein	9483	10034	forward		similar
15	tail assembly chaperone	10125	10394	forward	tail assembly chaperone	10125	10394	forward		same
15	tail assembly chaperone	10125	10726	forward	tail assembly chaperone	10430	10726	forward	Manually annotated FrameShift Gene	same	different
16	tape measure protein	10739	13054	forward	tape measure protein	10739	13054	forward		same
17	minor tail protein	13047	13922	forward	tail protein	13047	13922	forward	: higer scores & 51 MAs vs 0	similar
18	minor tail protein	13935	14927	forward	tail protein	13935	14927	forward		similar
19	minor tail protein	14928	16049	forward	minor tail protein	14928	16049	forward		same
20	minor tail protein	16055	18919	forward	tail protein	16055	18919	forward		similar
21	hypothetical protein	18932	19327	forward	Hypothetical protein	19116	19289	forward	Might be a frameshit. GeneMark shows a frameshift and the coding supports it.	same	different	different
22	membrane protein	19279	19548	forward	membrane protein	19279	19548	forward		same
23	membrane protein	19556	19798	forward	membrane protein	19556	19798	forward		same
24	deoxynucleoside monophosphate kinase	19946	20560	forward	kinase	19946	20560	forward		similar
25	hypothetical protein	20677	21255	forward	Hypothetical protein	20677	21255	forward		same
26	exonuclease	21460	22293	forward	exonuclease	21460	22293	forward		same
27	hypothetical protein	22290	22442	forward	Hypothetical protein	22290	22442	forward		same
28	nucleoside deoxyribosyltransferase	22439	22807	forward	nucleoside 2-deoxyribosyltransferase	22439	22807	forward		similar
29	LAGLIDADG endonuclease	22804	23208	forward	HNH endonuclease	22804	23208	forward		similar
30	recombination directionality factor	23353	24066	forward	Recombination directionality factor	23353	24066	forward		same
31	membrane protein	24066	24203	forward	membrane protein	24066	24203	forward		same
32	hypothetical protein	24226	24390	forward	Hypothetical protein	24226	24390	forward		same
33	hypothetical protein	24465	24794	forward	Hypothetical protein	24465	24794	forward		same
34	NrdH-like glutaredoxin	24797	25063	forward	glutaredoxin	24797	25063	forward		similar
35	metallophosphoesterase	25060	25653	forward	phosphoesterase	25060	25653	forward		similar
36	hypothetical protein	25650	25856	forward	Hypothetical protein	25650	25856	forward		same
37	holliday junction resolvase	25853	26296	forward	resolvase	25853	26296	forward		similar
38	membrane protein	26293	26556	reverse	Hypothetical protein	26293	26556	reverse		different				1
39	DNA primase/helicase	26762	29257	forward	DNA primase	26762	29257	forward		similar
40	hypothetical protein	29273	29389	forward	Hypothetical protein	29273	29389	forward		same
41	DNA polymerase I	29603	31468	forward	DNA polymerase	29603	31468	forward		similar
42	hypothetical protein	31465	31668	forward	Hypothetical protein	31465	31668	forward		same
43	hypothetical protein	31665	31970	forward	Hypothetical protein	31665	31970	forward		same
44	DNA binding protein	32207	33019	forward	RNA polymerase	32207	33019	forward		different					1
45	DNA binding protein	33105	33509	forward	DNA binding protein	33105	33509	forward		same
46	SprT-like protease	33558	34154	forward	SprT-like protease	33558	34154	forward		same
47	hypothetical protein	34275	34433	forward	Hypothetical protein	34275	34433	forward		same
48	hypothetical protein	34492	34836	forward	Hypothetical protein	34492	34836	forward		same
49	hypothetical protein	34961	35563	forward	membrane lipoprotein lipid attachment site-containing protein	34961	35563	forward		different			Consensus on refseq		1
50	hypothetical protein	35611	35931	reverse	sll0230	35611	35931	reverse		different			Good match on swissprot		1
51	serine integrase	35996	37411	forward	integrase	35996	37411	forward		similar
52	hypothetical protein	37677	37946	forward	Hypothetical protein	37644	37946	forward	37677: More MAs (37) & higher scores	same	different
53	hypothetical protein	37949	38179	forward	Hypothetical protein	37949	38179	forward		same
54	hypothetical protein	38176	38382	forward	tetratricopeptide repeat protein	38176	38382	forward		different			Consensus on refseq		1
55	hypothetical protein	38379	38570	forward	Hypothetical protein	38379	38570	forward		same
56	hypothetical protein	38567	38761	forward	Hypothetical protein	38567	38761	forward		same
57	hypothetical protein	38754	38984	forward	Hypothetical protein	38754	38984	forward		same
58	hypothetical protein	38994	39182	forward	Hypothetical protein	38994	39182	forward		same
59	endolysin	39256	40221	forward	endolysin	39256	40221	forward		same
60	hypothetical protein	40353	40874	forward	Hypothetical protein	40353	40874	forward		same
61	hypothetical protein	40962	41141	forward	Hypothetical protein	40962	41141	forward		same
62	hypothetical protein	41266	41601	forward	Hypothetical protein	41266	41601	forward		same
63	hypothetical protein	41678	41992	forward	Hypothetical protein	41678	41992	forward		same
64	hypothetical protein	41985	42341	forward	Hypothetical protein	41985	42341	forward		same
65	membrane protein	42341	42514	forward	membrane protein	42341	42514	forward		same
66	hypothetical protein	42507	42659	forward	Hypothetical protein	42507	42659	forward		same
67	hypothetical protein	42656	42769	forward	membrane protein	42656	42769	forward		different			Consensus on ncbi_virus		1
68	hypothetical protein	42766	43104	forward	endonuclease VII	42766	43104	forward		different			database mistake from previously published seaphages annotations?	1
69	hypothetical protein	43378	43593	forward	Hypothetical protein	43378	43593	forward		same
70	HNH endonuclease	43593	43895	forward					New Gene - Has coding potential and an HNH Endonuclease fucntion	different	different	different				1
									Total	9	5	2		2	6	1

## Sheet: Janeemi
Janeemi GFF3 File from https://www.ncbi.nlm.nih.gov/nuccore/2289703973
Janeemi	PECAAN Manual Annotation (GFF3 File)				R.I.M.E. Automated Annotation				Start and Stop Site Gene Summary
Gene ID	Function	Start	Stop	Direction	Function	Start	Stop	Direction	Notes	Function Difference?	Start Difference?	Stop Difference?	Function note	PECAAN better	RIME better	PECAAN better structural annotation had an impact on functionnal annotation
1	endolysin	108	1124	forward	endolysin	108	1124	forward		same
2	terminase small subunit	1168	1620	forward	tail protein	1168	1620	forward		similar
3	terminase large subunit	1617	3323	forward	terminase	1617	3323	forward		similar
4	portal protein	3363	4736	forward	portal protein	3363	4736	forward		same
5	VIP2-like ADP-ribosyltransferase toxin	4761	6821	forward	head maturation protease	4761	6821	forward		different			Strong consensus on ncbi virus, vog with high quality matches		1
6	hypothetical protein	6878	7237	forward	Hypothetical protein	6878	7237	forward		same
7	scaffolding protein	7356	7892	forward	scaffolding protein	7290	7892	forward	7356: 60 vs 0 MAs, higher scores	same	different
8	major capsid protein	7920	8864	forward	major head protein	7920	8864	forward		similar
9	head-to-tail adaptor	8938	9369	forward	head-tail adaptor Ad1	8938	9369	forward		similar
10	hypothetical protein	9359	9490	forward	Hypothetical protein	9359	9490	forward		same
11	head-to-tail stopper	9466	9813	forward	head closure Hc1	9466	9813	forward		similar
12	hypothetical protein	9825	10130	forward	neck protein	9825	10130	forward		different			strong consensus on ncbi virus, with high quality matches		1
13	tail terminator	10130	10543	forward	tail terminator	10130	10543	forward		same
14	major tail protein	10558	11109	forward	tail protein	10558	11109	forward		similar
16	tail assembly chaperone	11204	11476	forward	tail assembly chaperone	11204	11476	forward		same
16	tail assembly chaperone	11204	11808	forward					Manually annotated FrameShift Gene	different	different	different				1
17	tape measure protein	11821	14298	forward	tail length tape measure protein	11821	14298	forward		similar
18	minor tail protein	14291	15166	forward	tail protein	14291	15166	forward		similar
19	minor tail protein	15179	16174	forward	tail protein	15179	16174	forward		similar
20	minor tail protein	16175	17617	forward	minor tail protein	16175	17617	forward		same
21	minor tail protein	17623	20508	forward	tail protein	17623	20508	forward		similar
22	hypothetical protein	20520	20855	forward	Hypothetical protein	20520	20855	forward		same
23	membrane protein	20928	21395	forward	minor tail protein	20928	21395	forward		different			Good matches on both possibilities, the consensus leans towards the tail protein		1
24	membrane protein	21398	21829	forward	membrane protein	21386	21829	forward	21398: 13 vs 0 MAs & higher scores	same	different
25	membrane protein	21813	22058	forward	membrane protein	21813	22058	forward		same
26	deoxynucleoside monophosphate kinase	22219	22833	forward	kinase	22219	22833	forward		similar
27	hypothetical protein	22935	23522	forward	Hypothetical protein	22935	23522	forward		same
28	Cas4 family exonuclease	23727	24560	forward	exonuclease	23727	24560	forward		similar
29	hypothetical protein	24560	24661	forward	Hypothetical protein	24560	24661	forward		same
30	nucleoside deoxyribosyltransferase	24658	25026	forward	nucleoside 2-deoxyribosyltransferase	24658	25026	forward		similar
31	LAGLIDADG endonuclease	25023	25427	forward	HNH endonuclease	25023	25427	forward		similar
32	recombination directionality factor	25558	26271	forward	Recombination directionality factor	25558	26271	forward		same
33	membrane protein	26271	26420	forward	membrane protein	26271	26420	forward		same
34	hypothetical protein	26490	26819	forward	Hypothetical protein	26490	26819	forward		same
35	NrdH-like glutaredoxin	26823	27089	forward	glutaredoxin	26823	27089	forward		similar
36	hypothetical protein	27086	27283	forward	Hypothetical protein	27086	27283	forward		same
37	hypothetical protein	27276	27488	forward	Hypothetical protein	27276	27488	forward		same
38	holliday junction resolvase	27485	27928	forward	resolvase	27485	27928	forward		similar
39	hypothetical protein	27918	28091	reverse					47 genes in the pham	different	different	different
40	DNA primase/helicase	28271	30760	forward	DNA primase/helicase	28271	30760	forward		same
41	membrane protein	30776	30997	forward	Hypothetical protein	30776	30997	forward		different				1
42	hypothetical protein	30994	31110	forward	Hypothetical protein	30994	31110	forward		same
43	DNA polymerase I	31325	33190	forward	DNA polymerase	31325	33190	forward		similar
44	hypothetical protein	33187	33369	forward	Hypothetical protein	33202	33369	forward	33187: -4 Gap	same	different
45	DNA ligase	33366	33668	forward	DNA ligase	33366	33668	forward		same
46	hypothetical protein	33665	33973	forward	Hypothetical protein	33665	33973	forward		same
47	DNA binding protein	34214	35026	forward	RNA polymerase sigma factor	34214	35026	forward		different			Strong consensus on ncbi virus, vog with high quality matches		1
48	helix-turn-helix DNA binding domain protein	35112	35516	forward	DNA binding protein	35112	35516	forward		similar
49	SprT-like protease	35565	36161	forward	SprT-like protease	35565	36161	forward		same
50	hypothetical protein	36281	36439	forward	Hypothetical protein	36281	36439	forward		same
51	hypothetical protein	36499	36801	forward	Hypothetical protein	36499	36801	forward		same
52	serine integrase	36965	38386	forward	integrase	36914	38386	forward	More MAs (29) & higher final score	similar	different
53	hypothetical protein	38635	38907	forward	Hypothetical protein	38518	38907	forward	More MAs (35 vs 0) & higher score	same	different
54	hypothetical protein	38904	39122	forward	Hypothetical protein	38904	39122	forward		same
55	hypothetical protein	39119	39409	forward	Hypothetical protein	39119	39409	forward		same
56	hypothetical protein	39425	39859	forward	membrane protein	39425	39859	forward		different					1
57	hypothetical protein	39872	40054	forward	Hypothetical protein	39872	40054	forward		same
58	hypothetical protein	40054	40293	forward	Hypothetical protein	40054	40293	forward		same
59	hypothetical protein	40412	40753	forward	Hypothetical protein	40412	40753	forward		same
60	hypothetical protein	40891	41220	forward	Hypothetical protein	40891	41220	forward		same
61	hypothetical protein	41291	41602	forward	Hypothetical protein	41291	41602	forward		same
62	hypothetical protein	41595	41951	forward	Hypothetical protein	41595	41951	forward		same
63	hypothetical protein	41951	42229	forward	Hypothetical protein	41951	42229	forward		same
64	membrane protein	42220	42393	forward	membrane protein	42235	42393	forward	42220: More MAs & higher scores	same	different
65	hypothetical protein	42386	42550	forward	Hypothetical protein	42386	42550	forward		same
66	membrane protein	42543	42680	forward	membrane protein	42543	42680	forward		same
67	HNH endonuclease	42677	43015	forward	endonuclease VII	42677	43015	forward		similar
68	hypothetical protein	43309	43509	forward	Hypothetical protein	43309	43509	forward		same
69	HNH endonuclease	43509	43811	forward	HNH endonuclease	43509	43811	forward		same
									Total	8	8	2		1	5	1

## Sheet: JohnDoe
JohnDoe GFF3 File from https://www.ncbi.nlm.nih.gov/nuccore/2492067537
JohnDoe	PECAAN Manual Annotation (GFF3 File)				R.I.M.E. Automated Annotation				Summary
Gene ID	Function	Start	Stop	Direction	Function	Start	Stop	Direction	Notes	Function Difference?	Start Difference?	Stop Difference?	Function note	PECAAN better	RIME better	PECAAN better structural annotation had an impact on functionnal annotation
1	terminase small subunit	84	536	forward	tail protein	84	536	forward		similar
2	terminase large subunit	533	2239	forward	terminase	533	2239	forward		similar
3	portal protein	2268	3644	forward	portal protein	2268	3644	forward		same
4	capsid maturation protease and VIP2-like ADP-ribosyltransferase toxin	3666	5720	forward	head maturation protease	3666	5720	forward		similar
5	hypothetical protein	5776	6135	forward	Hypothetical protein	5776	6135	forward		same
6	scaffolding protein	6253	6792	forward	scaffolding protein	6253	6792	forward		same
7	major capsid protein	6819	7766	forward	major head protein	6819	7766	forward		similar
8	head-to-tail adaptor	7841	8248	forward	head-tail adaptor Ad1	7841	8248	forward		similar
9	hypothetical protein	8261	8371	forward	Hypothetical protein	8261	8371	forward		same
10	head-to-tail stopper	8371	8718	forward	head closure Hc1	8371	8718	forward		similar
11	hypothetical protein	8733	9038	forward	neck protein	8733	9038	forward		different			strong consensus on ncbi virus, with high quality matches		1
12	tail terminator	9038	9451	forward	tail terminator	9038	9451	forward		same
13	major tail protein	9466	10014	forward	tail protein	9466	10014	forward		similar
15	tail assembly chaperone	10108	10380	forward	tail assembly chaperone	10108	10380	forward		same
15	tail assembly chaperone	10108	10712	forward					Manually annotated FrameShift Gene	different	different	different				1
16	tape measure protein	10725	13040	forward	tail length tape measure protein	10725	13040	forward		similar
17	minor tail protein	13033	13908	forward	tail protein	13033	13908	forward		similar
18	minor tail protein	13921	14913	forward	tail protein	13921	14913	forward		similar
19	minor tail protein	14914	16035	forward	minor tail protein	14914	16035	forward		same
20	minor tail protein	16041	19058	forward	tail protein	16041	19058	forward		similar
21	hypothetical protein	19069	19410	forward	Hypothetical protein	19069	19410	forward		same
22	membrane protein	19410	19679	forward	membrane protein	19410	19679	forward		same
23	membrane protein	19689	19910	forward	membrane protein	19689	19910	forward		same
24	deoxynucleoside monophosphate kinase	20036	20650	forward	kinase	20036	20650	forward		similar
25	hypothetical protein	20752	21330	forward	Hypothetical protein	20752	21330	forward		same
26	Cas4 family exonuclease	21535	22362	forward	exonuclease	21535	22362	forward		similar
27	nucleoside deoxyribosyltransferase	22359	22724	forward	nucleoside 2-deoxyribosyltransferase	22359	22724	forward		similar
28	LAGLIDADG endonuclease	22721	23125	forward	HNH endonuclease	22721	23125	forward		similar
29	recombination directionality factor	23271	23984	forward	recombination directionality factor	23271	23984	forward		same
30	membrane protein	23984	24121	forward	membrane protein	23984	24121	forward		same
31	hypothetical protein	24146	24310	forward	Hypothetical protein	24146	24310	forward		same
32	hypothetical protein	24393	24743	forward	Hypothetical protein	24393	24743	forward		same
33	NrdH-like glutaredoxin	24746	25012	forward	glutaredoxin	24746	25012	forward		similar
34	hypothetical protein	25009	25212	forward	Hypothetical protein	25009	25212	forward		same
35	holliday junction resolvase	25209	25652	forward	resolvase	25209	25652	forward		similar
36	hypothetical protein	25642	25809	reverse					25642: 27 MAs & High Scores	different	different	different
37	DNA methyltransferase	26012	26725	forward	DNA methyltransferase	26009	26725	forward	Second of two tandem starts	same	different
38	DNA primase/helicase	26722	29214	forward	DNA primase	26722	29214	forward		similar
39	hypothetical protein	29230	29346	forward	Hypothetical protein	29230	29346	forward		same
40	hypothetical protein	29349	29492	forward	Hypothetical protein	29349	29492	forward		same
41	DNA polymerase I	29700	31565	forward	DNA polymerase	29700	31565	forward		similar
42	hypothetical protein	31562	31747	forward	Hypothetical protein	31577	31747	forward	31562: - 4 Gap	same	different
43	DNA ligase	31744	32049	forward	DNA ligase	31744	32049	forward		same
44	hypothetical protein	32046	32345	forward	Hypothetical protein	32046	32345	forward		same
45	DNA binding protein	32518	33330	forward	RNA polymerase	32518	33330	forward		different			Strong consensus on ncbi virus, vog with high quality matches		1
46	helix-turn-helix DNA binding domain protein	33411	33824	forward	DNA binding protein	33411	33824	forward		similar
47	SprT-like protease	33872	34468	forward	SprT-like protease	33872	34468	forward		same
48	hypothetical protein	34588	34746	forward	Hypothetical protein	34588	34746	forward		same
49	hypothetical protein	34807	35151	forward	Hypothetical protein	34807	35151	forward		same
50	serine integrase	35314	36732	forward	integrase	35311	36732	forward	More AZ MAs and higer scores	similar	different
51	hypothetical protein	37002	37274	forward	Hypothetical protein	37002	37274	forward		same
52	RNA binding protein	37271	37492	forward	Hypothetical protein	37271	37492	forward		different			Evidence is weak, based on synteny		1
53	hypothetical protein	37489	37884	forward	Hypothetical protein	37489	37884	forward		same
54	hypothetical protein	37927	38355	forward	membrane protein	37927	38355	forward		different			Good single match on ncbi virus		1
55	hypothetical protein	38368	38562	forward	Hypothetical protein	38368	38562	forward		same
56	hypothetical protein	38562	38753	forward	Hypothetical protein	38562	38753	forward		same
57	hypothetical protein	38753	38959	forward	Hypothetical protein	38753	38959	forward		same
58	endolysin	39032	40024	forward	endolysin	39032	40024	forward		same
59	hypothetical protein	40143	40508	forward	Hypothetical protein	40143	40508	forward		same
60	hypothetical protein	40567	40764	forward	Hypothetical protein	40567	40764	forward		same
61	hypothetical protein	40853	41032	forward	Hypothetical protein	40853	41032	forward		same
62	hypothetical protein	41160	41492	forward	Hypothetical protein	41160	41492	forward		same
63	hypothetical protein	41565	41879	forward	Hypothetical protein	41565	41879	forward		same
64	hypothetical protein	41872	42228	forward	Hypothetical protein	41872	42228	forward		same
65	membrane protein	42228	42404	forward	membrane protein	42228	42404	forward		same
66	hypothetical protein	42397	42558	forward	Hypothetical protein	42397	42558	forward		same
67	membrane protein	42555	42668	forward	membrane protein	42555	42668	forward		same
68	hypothetical protein	42656	42928	forward	HNH endonuclease	42656	42928	forward		different				1
69	hypothetical protein	43213	43395	forward	Hypothetical protein	43189	43395	forward	More MAs & higher scores	same	different
70	HNH endonuclease	43395	43697	forward					Real gene: 948 phage genes in the pham	different	different	different				1
									Total	8	7	3		1	4	2

[truncated: 18 more sheets: Kaylissa, KeAlii, Liebe, Lizalica, London, MaGuCo, Maureen, Niobe, ObiToo, Ottawa, Phives, Reedo, Tbone, Tuck, Tweety19, VroomVroom, Warda , Yang]
